# Supplementary material for: Psychosocial stress and cannabinoid drugs affect acetylation of α-tubulin (K40) and gene expression in the prefrontal cortex of adult mice
Source: PLoS One. 2022 Sep 21;17(9):e0274352. doi: 10.1371/journal.pone.0274352 (PMC9491557; doi:10.1371/journal.pone.0274352)
Supplement: S1 Table — Treatment with either vehicle (V+V), rimonabant (R+V), WIN55,212–2 (W+V), or rimonabant and WIN55,212–2 (R+W). (XLSX) [file pone.0274352.s002.xlsx]

## Sheet: PFC
PFC
all related to CTR V+V
						fold changes to average CTR V+V											averages
			acetylTub/	average	fold change	CTR V+V	CTR, R+V	CTR, W+V	CTR, R+W		Stress V+V	Stress, R+V	Stress, W+V	Stress, R+W			CTR V+V	CTR, R+V	CTR, W+V	CTR, R+W		Stress V+V	Stress, R+V	Stress, W+V	Stress, R+W
1. set of blots		probe no	ßactin	CTR V+V	to average CTR
CTR, PFC, V+V		17		0.684304												17	0.940767
		18	0.428691		0.626462	0.626462										18	1.0868
		19														19	1.04699
		20	0.939917		1.37354	1.37354										20	0.941788
CTR,PFC, R+V		29	0.908359		1.32742		1.32742									29		0.812169
		30	0.522821		0.764019		0.764019									30		0.787454
		31	0.470873		0.688105		0.688105									31		0.683257
		32	0.926161		1.35344		1.35344									32		0.928727
CTR,PFC, W+V		21	0.254082		0.3713			0.3713								21			1.06115
		22	1.10914		1.62083			1.62083								22			1.18797
		23	0.731311		1.06869			1.06869								23			1.24311
		24														24			1.74226
CTR,PFC, R+W		25	0.342172		0.500029				0.500029							25				0.661238
		26	0.355449		0.519432				0.519432							26				0.914641
		27	0.72988		1.0666				1.0666							27				0.970876
		28	0.828458		1.21066				1.21066							28				1.17581
Stress, PFC, V+V		33														33						0.711304
		34	0.125873		0.183943						0.183943					34						0.661981
		35	0.251621		0.367703						0.367703					35						0.515051
		36	0.157894		0.230736						0.230736					36						0.613268
Stress, PFC, R+V		45	0.150229		0.219536							0.219536				45							0.491932
		46	0.109757		0.160392							0.160392				46							0.475918
		47	0.135914		0.198616							0.198616				47							0.582445
		48	0.161255		0.235649							0.235649				48							0.589563
Stress,PFC, W+V		37	0.255397		0.373222								0.373222			37								0.696567
		38	0.520727		0.760958								0.760958			38								1.58753
		39	0.14464		0.211368								0.211368			39								0.60695
		40	0.24442		0.35718								0.35718			40								0.809681
Stress,PFC, R+W		41	0.160696		0.234832									0.234832		41									0.792615
		42	0.34699		0.452214									0.452214		42									0.885199
		43	0.309452		0.452214									0.452214		43									0.948126
		44	0.174209		0.254579									0.254579		44									0.739564
																ttest	to CTR, V+V	0.0182937	0.0954065	0.537086		0.000509849
2. set of blots
CTR, PFC, V+V		17	1.4916	1.43402	1.04015	1.04015
		18	1.3798		0.962186	0.962186
		19	1.62256		1.13148	1.13148
		20	1.24214		0.866191	0.866191
CTR,PFC, R+V		29	1.07343		0.748546		0.748546
		30	1.35742		0.946581		0.946581
		31	1.30335		0.908874		0.908874
		32	1.66793		1.16311		1.16311
CTR,PFC, W+V		21	1.9987		1.39377			1.39377
		22	1.77217		1.2358			1.2358
		23	2.34313		1.63396			1.63396
		24
CTR,PFC, R+W		25	1.30172		0.907739				0.907739
		26	1.58751		1.10703				1.10703
		27	1.99694		1.39254				1.39254
		28	2.55553		1.78207				1.78207
Stress, PFC, V+V		33	1.21609								0.848028
		34	1.277								0.8905
		35
		36	1.39417								0.97221
Stress, PFC, R+V		45	1.15189		0.803256							0.803256
		46	0.826468		0.576329							0.576329
		47	1.2666		0.883246							0.883246
		48	1.27887		0.891809							0.891809
Stress,PFC, W+V		37	1.93841		1.35173								1.35173
		38	3.478		2.42534								2.42534
		39	1.17839		0.821741								0.821741
		40
Stress,PFC, R+W		41	1.74501		1.21686									1.21686
		42	2.26076		1.57651									1.57651
		43	1.68855		1.17749									1.17749
		44	1.40684		0.981043									0.981043
3. set of blots
CTR, PFC, V+V		17	1.30226	1.47612	0.88222	0.88222
		18	1.83759	1.47612	1.24488	1.24488
		19
		20	1.28851	1.47612	0.872902	0.872902
CTR,PFC, R+V		29	0.873376	1.47612	0.59167		0.59167
		30	0.978522	1.47612	0.662901		0.662901
		31	0.952437	1.47612	0.64523		0.64523
		32
CTR,PFC, W+V		21	1.50164	1.47612	1.01729			1.01729
		22	1.23729	1.47612	0.838206			0.838206
		23	2.20371	1.47612	1.49291			1.49291
		24
CTR,PFC, R+W		25	0.87824	1.47612	0.594965				0.594965
		26	1.17932	1.47612	0.798929				0.798929
		27
		28	1.68151	1.47612	1.13914				1.13914
Stress, PFC, V+V		33
		34	1.19504	1.47612	0.809579						0.809579
		35	1.0784	1.47612	0.730566						0.730566
		36
Stress, PFC, R+V		45	0.819039	1.47612	0.554859							0.554859
		46	0.9518	1.47612	0.644798							0.644798
		47	1.18124	1.47612	0.800234							0.800234
		48	1.23594	1.47612	0.837287							0.837287
Stress,PFC, W+V		37	1.20775	1.47612	0.818189								0.818189
		38	2.51682	1.47612	1.70502								1.70502
		39	1.23928	1.47612	0.839549								0.839549
		40	1.71551	1.47612	1.16218								1.16218
Stress,PFC, R+W		41	1.40404	1.47612	0.951166									0.951166
		42
		43	1.88255	1.47612	1.27534									1.27534
		44	1.54436	1.47612	1.04623									1.04623
4. set of blots
CTR, PFC, V+V		17	0.560119	0.650396	0.861197	0.861197
		18	1.05341	0.650396	1.61964	1.61964
		19	0.626009	0.650396	0.962504	0.962504
		20	0.362047	0.650396	0.556657	0.556657
CTR,PFC, R+V		29	0.590531	0.650396	0.907957		0.907957
		30	0.686756	0.650396	1.0559		1.0559
		31	0.319228	0.650396	0.490821		0.490821
		32	0.37773	0.650396	0.58077		0.58077
CTR,PFC, W+V		21	1.04077	0.650396	1.60021			1.60021
		22	0.834821	0.650396	1.28356			1.28356
		23	0.5072	0.650396	0.779833			0.779833
		24	0.367889	0.650396	0.565638			0.565638
CTR,PFC, R+W		25	0.588206	0.650396	0.904381				0.904381
		26	0.897848	0.650396	1.38046				1.38046
		27	0.294943	0.650396	0.453483				0.453483
		28	0.537473	0.650396	0.826378				0.826378
Stress, PFC, V+V		33	0.45775	0.650396	0.703801						0.703801
		34	0.496838	0.650396	0.7639						0.7639
		35	0.312181	0.650396	0.479986						0.479986
		36	0.322577	0.650396	0.49597						0.49597
Stress, PFC, R+V		45	0.286861	0.650396	0.441056							0.441056
		46	0.339606	0.650396	0.522153							0.522153
		47	0.303887	0.650396	0.467234							0.467234
		48	0.316344	0.650396	0.486386							0.486386
Stress,PFC, W+V		37	0.590717	0.650396	0.908243								0.908243
		38	1.15939	0.650396	1.78258								1.78258
		39	0.361061	0.650396	0.555141								0.555141
		40	0.577919	0.650396	0.888564								0.888564
Stress,PFC, R+W		41	0.499244	0.650396	0.7676									0.7676
		42	0.526007	0.650396	0.808749									0.808749
		43	0.577202	0.650396	0.887462									0.887462
		44	0.382757	0.650396	0.588498									0.588498
5. set of blots
CTR, PFC, V+V		17	1.27796	1.3047	0.979504	0.979504
		18	1.2797	1.3047	0.980841	0.980841
		19
		20	1.35644	1.3047	1.03966	1.03966
CTR,PFC, R+V		29	0.633106	1.3047	0.485251		0.485251
		30	0.662611	1.3047	0.507865		0.507865
		31
		32	0.805767	1.3047	0.617588		0.617588
CTR,PFC, W+V		21	1.20446	1.3047	0.923173			0.923173
		22	1.25444	1.3047	0.961481			0.961481
		23	1.61803	1.3047	1.24015			1.24015
		24	3.80827	1.3047	2.91889			2.91889
CTR,PFC, R+W		25	0.52067	1.3047	0.399073				0.399073
		26	1.00116	1.3047	0.767349				0.767349
		27
		28	1.20136	1.3047	0.920797				0.920797
Stress, PFC, V+V		33	0.759441	1.3047	0.582081						0.582081
		34
		35	0.628799	1.3047	0.48195						0.48195
		36	0.983948	1.3047	0.754157						0.754157
Stress, PFC, R+V		45	0.575313	1.3047	0.440955							0.440955
		46	0.607412	1.3047	0.465557							0.465557
		47	0.734407	1.3047	0.562894							0.562894
		48	0.648022	1.3047	0.496683							0.496683
Stress,PFC, W+V		37	0.895827	1.3047	0.686616								0.686616
		38	1.64881	1.3047	1.26374								1.26374
		39
		40	1.08395	1.3047	0.830805								0.830805
Stress,PFC, R+W		41	1.22866	1.3047	0.941721									0.941721
		42	0.917618	1.3047	0.703317									0.703317
		43
		44	1.0796	1.3047	0.82747									0.82747

## Sheet: CTR to STS
	PFC			PFC				average
	CTR V+V	probe no		Stress V+V	probe no			CTR V+V	Stress V+V
							17	0.940767
1.set	0.626462	18		0.183943	34		18	1.0868
		19		0.367703	35		19	1.02497
	1.37354	20		0.230736	36		20	0.954668
							33		0.711304
							34		0.712548
2.set	1.04015	17		0.848028	33		35		0.578776
	0.962186	18		0.8905	34		36		0.710847
	1.13148	19			35		ttest		0.000484996
	0.866191	20		0.97221	36				***
3.set	0.88222	17		0.809579	34
	1.24488	18		0.730566	35
		19
	0.872902	20
4.set	0.861197	17		0.703801	33
	1.61964	18		0.7639	34
	0.962504	19		0.479986	35
	0.556657	20		0.49597	36
5.set	0.979504	17		0.582081	33
	0.980841	18			34
		19		0.48195	35
	1.03966	20		0.754157	36
6.set	0.980936	19		0.914817	34
	1.01906	20		0.833675	35
				1.10116	36
	HIPP							average
	CTR, V+V	probe no	Stress, V+V		probe no			CTR V+V	Stress V+V
	1.2108	113	0.828548		129		113	1.05906
1.set	0.789196	114	0.649004		130		114	0.616015
			1.15251		131		115	1.34027
			1.41548		132		116	1.08815
							129		0.985974
							130		0.498033
							131		0.721516
							132		1.01685
							ttest		0.299007
									Ø
2.set	0.599071	114	0.955034		129
	1.29505	115	0.611587		130
	1.10588	116	0.685326		131
			1.14273		132
3.set	0.907309	113	0.290906		130
	0.325348	114	0.3698		131
	1.80579	115	0.435491		132
	0.961555	116
4.set	0.792431	114	0.91162		129
	1.24419	115	0.439759		130
	0.96338	116	0.906342		131
			1.06904		132
5.set	0.574031	114	0.613634		129
		115	0.284913		130
	1.42597	116	0.367883		131
			0.665187		132
6.set	1.01605	115	1.62103		129
	0.983955	116	0.712026		130
			0.847237		131
			1.37315		132
									average
	DS								CTR V+V	Stress V+V
	CTR, V+V		probe no	Stress V+V		probe no		49	1.18815
1.set	1.08327		49	1.22011		65		50	0.980588
	0.759428		50			66		51	1.1789
	1.25808		51	0.809651		67		52	0.657218
	0.899229		52	0.612398		68		65		0.804953
								66		1.03186
								67		0.72439
								68		0.490669
								ttest		0.203768
										Ø
2.set	0.979003		49	0.569395		65
	0.948359		50	0.902353		66
	1.30779		51	1.10818		67
	0.764852		52	0.813357		68
3.set	1.2422		49	0.476356		65
	1.11072		50	0.845932		66
	1.21075		51	0.255334		67
	0.436333		52	0.172318		68
	0.953525
	0.909592
	1.39048
	0.746399
4.set	1.44813		49	0.882766		65
	1.02341		50			66
			51			67
	0.528458		52	0.39122		68
5.set	1.06102		50	0.876133		65
	0.938978		51	1.34729		66
				0.46405		68
		CRB							average
	CTR, V+V		probe no	StR, V+V		probe no			CTR V+V	Stress V+V
1.set	1.16137		81	0.644873		98		81	0.876557
	0.838634		82	2.19569		99		82	0.828557
				1.51164		100		83	1.11547
								84	1.25314
								97		1.06459
								98		1.25654
								99		1.29659
2.set	1.07704		81					100		1.27045
	0.863622		82	1.33525		99		ttest		0.12296
	0.784304		83	1.20999		100				Ø
	1.27503		84
3.set	0.931311		81	0.893674		97
	0.920043		82	2.01764		98
	0.740908		83	1.12122		99
	1.40774		84	1.41768		100
4.set	1.15687		84	0.416533		100
	1.93396		83	0.43912		99
	0.443692		82	1.17074		98
	0.465481		81	1.15999		97
5.set	1.17291		84	1.79643		100
	1.00271		83	1.39168		99
	1.07679		82	1.19292		98
	0.747589		81	1.1401		97

## Sheet: HIPP
1. set of blots																							average
												CTR, Hipp, V+V	CTR, Hipp, R+V	CTR, Hipp, W+V	CTR, Hipp, R+W		Stress, V+V	Stress, R+V	Stress, W+R	Stress, W+V			CTR, Hipp, V+V	CTR, Hipp, R+V	CTR, Hipp, W+V	CTR, Hipp, R+W		Stress, V+V	Stress, R+V	Stress, W+R	Stress, W+V
			probe no	acetylated tubulin/ßActin			average	fold change
	CTR, Hipp, V+V		113	3.26583			2.69724	1.2108				1.2108										113	1.22565
			114	2.12865				0.789196				0.789196										114	0.639911
			115																			115	1.26962
			116																			116	1.20247
	CTR, Hipp, R+V		125																			125		0.642688
			126	1.24				0.459729					0.459729									126		0.62369
			127																			127		0.63888
			128	2.78322				1.03187					1.03187									128		0.591465
	CTR, Hipp, W+V		117	5.03437				1.86649						1.86649								117			1.19496
			118																			118			0.9526
			119																			119			0.951775
			120	3.90582				1.44808						1.44808								120			0.740752
	CTR, Hipp, R+W		121																			121				0.614244
			122	5.40536				2.00403							0.180427							122				0.884141
			123	3.28385				1.21749							1.21749							123				0.758508
			124																			124				1.96092
	Stress, Hipp, V+V		129	2.23479				0.828548									0.828548					129						0.827209
			130	1.75052				0.649004									0.649004					130						0.4766
			131	3.1086				1.15251									1.15251					131						0.723533
			132	3.81789				1.41548									1.41548					132						0.97757
	Stress, Hipp, R+V		141	3.03845				1.1265										1.1265				141							0.918991
			142	2.44672				0.907119										0.907119				142							0.836475
			143	1.3353				0.49506										0.49506				143							0.588857
			144	0.989314				0.366787										0.366787				144							0.515995
	Stress, Hipp, W+V		133	2.11007				0.782307												0.782307		133									0.672547
			134	1.06223				0.393819												0.393819		134									0.39914
			135																			135
			136	1.06741				0.395742												0.395742		136									0.523287
	Stress, Hipp, R+W		137	1.23816				0.459046											0.459046			137								0.417206
			138	0.88509				0.328146											0.328146			138								0.41489
			139	1.71863				0.637182											0.637182			139								0.516919
			140																			140								0.8693
																						ttest									0.0205235
2. set of blots																															*
	acetylated tubulin/ßactin						average	fold change																							to CTR, W+V
																						to CTR, V+V		0.0215772	0.504809	0.932902		0.117425
	CTR, Hipp, V+V		113	3.10594			2.50378	1.2405				1.2405
			114	1.11375				0.444827				0.444827										to Stress, V+V							0.808753	0.239365
			115
			116	3.29164				1.31467				1.31467
	CTR, Hipp, R+V		125	1.29495				0.517199					0.517199
			126
			127
			128	1.27239				0.508187					0.508187
	CTR, Hipp, W+V		117	3.9148				1.56356						1.56356
			118
			119	3.86135				1.54221						1.54221
			120	1.62394				0.648597						0.648597
	CTR, Hipp, R+W		121
			122	2.37997				0.950553							0.950553
			123	1.3631				0.544418							0.544418
			124	5.54636				2.2152							2.2152
	Stress, Hipp, V+V		129
			130	0.995843				0.397737									0.397737
			131	1.26592				0.505603									0.505603
			132	1.49079				0.595418									0.595418
	Stress, Hipp, R+V		141	2.21103				0.883077										0.883077
			142	1.81991				0.726866										0.726866
			143	1.08169				0.432025										0.432025
			144	0.977757				0.390513										0.390513
	Stress, Hipp, W+V		133	1.39805				0.558378												0.558378
			134	0.946136				0.377884												0.377884
			135
			136	1.02368				0.408856												0.408856
	Stress, Hipp, R+W		137	0.845725				0.33778											0.33778
			138	0.744236				0.297245											0.297245
			139	0.79092				0.315891											0.315891
			140	1.57875				0.630547											0.630547
3. set of blots
	acetylated tubulin/ßActin						average	fold change
	CTR, Hipp, V+V		113				1.76688
			114	1.05849				0.599071				0.599071
			115	2.28821				1.29505				1.29505
			116	1.95395				1.10588				1.10588
	CTR, Hipp, R+V		125	0.72868				0.41241					0.41241
			126	1.69411				0.958814					0.958814
			127	1.34061				0.758742					0.758742
			128	0.738784				0.418128					0.418128
	CTR, Hipp, W+V		117	2.38193				1.3481						1.3481
			118
			119	1.07131				0.606327						0.606327
			120	1.03201				0.584084						0.584084
	CTR, Hipp, R+W		121	1.36017				0.769813							0.769813
			122	1.90006				1.07537							1.07537
			123
			124
	Stress, Hipp, V+V		129	1.68743				0.955034									0.955034
			130	1.0806				0.611587									0.611587
			131	1.21089				0.685326									0.685326
			132	2.01906				1.14273									1.14273
	Stress, Hipp, R+V		141	2.01331				1.13947										1.13947
			142	2.05955				1.16564										1.16564
			143	1.34208				0.759572										0.759572
			144	1.12582				0.63718										0.63718
	Stress, Hipp, W+V		133	1.39009				0.786748												0.786748
			134	0.834225				0.472145												0.472145
			135
			136	1.06402				0.602203												0.602203
	Stress, Hipp, R+W		137	0.804968				0.455586											0.455586
			138	0.94399				0.534268											0.534268
			139	0.915274				0.518016											0.518016
			140	1.67537				0.948205											0.948205
4. set of blots
			acetylated tubulin/ßActin			average	fold change
	CTR, Hipp, V+V		113			0.604872
			114	0.479319			0.792431					0.792431
			115	0.752575			1.24419					1.24419
			116	0.582721			0.96338					0.96338
	CTR, Hipp, R+V		125	0.651867			1.07769						1.07769
			126	0.400858			0.662716						0.662716
			127	0.31394			0.519019						0.519019
			128	0.227828			0.376654						0.376654
	CTR, Hipp, W+V		117	0.394131			0.651594							0.651594
			118	0.616298			1.01889							1.01889
			119	0.3013			0.498121							0.498121
			120	0.32821			0.54261							0.54261
	CTR, Hipp, R+W		121	0.355868			0.588336								0.588336
			122	0.884384			1.4621								1.4621
			123	0.399721			0.660836								0.660836
			124	1.24521			2.05864								2.05864
	Stress, Hipp, V+V		129	0.551413			0.91162										0.91162
			130	0.265998			0.439759										0.439759
			131	0.548221			0.906342										0.906342
			132	0.646633			1.06904										1.06904
	Stress, Hipp, R+V		141	0.564308			0.932938											0.932938
			142	0.541846			0.895802											0.895802
			143	0.518599			0.85737											0.85737
			144	0.536996			0.887784											0.887784
	Stress, Hipp, W+V		133	0.494851			0.818109													0.818109
			134	0.307102			0.507714													0.507714
			135
			136	0.527175			0.871548													0.871548
	Stress, Hipp, R+W		137	0.351979			0.581906												0.581906
			138	0.352181			0.582241												0.582241
			139	0.440667			0.728529												0.728529
			140	0.687481			1.13657												1.13657
5. set of blots
			acetylated tubulin/ßActin			average	fold change
	CTR, Hipp, V+V		113			1.24881
			114	0.716853			0.574031					0.574031
			115
			116	1.78076			1.42597					1.42597
	CTR, Hipp, R+V		125	0.703641			0.56345						0.56345
			126	0.516383			0.413501						0.413501
			127
			128	0.777356			0.622479						0.622479
	CTR, Hipp, W+V		117	0.680693			0.545075							0.545075
			118	1.10683			0.886309							0.886309
			119	1.44917			1.16044							1.16044
			120	0.599912			0.480389							0.480389
	CTR, Hipp, R+W		121	0.60515			0.484582								0.484582
			122	0.939417			0.752252								0.752252
			123	0.763385			0.611291								0.611291
			124	2.00923			1.60892								1.60892
	Stress, Hipp, V+V		129	0.76631			0.613634										0.613634
			130	0.355801			0.284913										0.284913
			131	0.459414			0.367883										0.367883
			132	0.83069			0.665187										0.665187
	Stress, Hipp, R+V		141	0.640596			0.512967											0.512967
			142	0.608104			0.486948											0.486948
			143	0.499845			0.400258											0.400258
			144	0.371782			0.29771											0.29771
	Stress, Hipp, W+V		133	0.520994			0.417194													0.417194
			134	0.304881			0.244138													0.244138
			135
			136	0.422205			0.338087													0.338087
	Stress, Hipp, R+W		137	0.314339			0.251712												0.251712
			138	0.415286			0.332546												0.332546
			139	0.480762			0.384977												0.384977
			140	0.951434			0.761875												0.761875

## Sheet: DS
1. set of blots																			averages
			acetylated tubulin/ßActin																Ctr,DS,V+V+AK4AH4:AK156	CTR,DS,R+V	CTR,DS,W+V	CTR,DS,R+W		Stress V+V+AAU4:AY58	Stress, R+V	Stress, W+R	Stress, W+V
								Ctr,DS,V+V+AK4AH4:AK156	CTR,DS,R+V	CTR,DS,W+V	CTR,DS,R+W		Stress V+V+AAU4:AY58	Stress, R+V	Stress, W+R	Stress, W+V
			probe no		average	fold change
	CTR,DS, V+V		49	1.00735	0.929921	1.08327		1.08327										49	1.17541
			50	0.706208		0.759428		0.759428										50	0.941095
			51	1.16991		1.25808		1.25808										51	1.314
			52	0.836212		0.899229		0.899229										52	0.647992
	CTR,DS, R+V		61	0.726413		0.781156			0.781156									61		0.805902
			62	0.998923		1.0742			1.0742									62		1.28462
			63	1.26907		1.36471			1.36471									63		1.47487
			64	0.941852		1.01283			1.01283									64		0.872967
	CTR,DS,W+V		53	0.843827		0.907418				0.907418								53			0.802582
			54	1.06622		1.14657				1.14657								54			1.34266
			55	0.646208		0.694906				0.694906								55			0.561378
			56	0.979846		1.05369				1.05369								56			0.915572
	CTR,DS, W+R		57	1.16814		1.25617					1.25617							57				0.974803
			58	2.49928		2.68762					2.68762							58				1.90383
			59	0.955964		1.02801					1.02801							59				0.83092
			60	2.11693		2.27646					2.27646							60				1.77554
	Stress, DS, V+V		65	1.13461		1.22011							1.22011					65						0.83631
			66															66						0.909063
			67	0.752911		0.809651							0.809651					67						0.68395
			68	0.569482		0.612398							0.612398					68						0.453147
	Stress, DS, R+V		77	0.794372		0.854236								0.854236				77							0.595147
			78	0.821896		0.883834								0.883834				78							0.516946
			79	0.395664		0.425481								0.425481				79							0.30867
			80	0.420406		0.452088								0.452088				80							0.350425
	Stress,DS, W+V		69	0.821162		0.883045										0.883045		69									0.569437
			70	1.07949		1.16084										1.16084		70									0.97065
			71	0.455841		0.490193										0.490193		71									0.343075
			72	0.571726		0.614812										0.614812		72									0.518556
	Stress,DS, W+R		73	1.16242		1.25002									1.25002			73								0.802528
			74	1.01564		1.09218									1.09218			74								0.641182
			75	0.584032		0.628045									0.628045			75								0.527486
			76	0.545962		0.587106									0.587106			76								0.404374
2. set of blots																		ttest	to CTR, V+V	0.693471	0.62106	0.299587		0.142579
																								Ø
			acetylated tubulin/ßactin		average	fold change																			0.0621606	0.372812	0.497586
																									Ø		Ø
	CTR,DS, V+V		49	1.06976	1.1527	0.928046		0.928046																	to STR V+V	to STR V+V	to STR V+V
			50	1.0038		0.870824		0.870824
			51	1.69814		1.47318		1.47318																	0.00886185	0.034778	0.19718
			52	0.839103		0.727947		0.727947																	**	*
	CTR,DS, R+V		61	0.893858		0.775448			0.775448																to CTR R+V	to CTR R+W	to CTR, W+V
			62	1.81234		1.57226			1.57226
			63	2.61271		2.2666			2.2666
			64	1.25482		1.0886			1.0886
	CTR,DS,W+V		53	0.80962		0.70237				0.70237
			54	2.04199		1.77149				1.77149
			55	0.694398		0.602411				0.602411
			56
	CTR,DS, W+R		57	1.26582		1.09814					1.09814
			58
			59
			60
	Stress, DS, V+V		65	0.882969		0.766002							0.766002
			66	1.12065		0.972195							0.972195
			67	1.13756		0.986864							0.986864
			68	0.733867		0.636652							0.636652
	Stress, DS, R+V		77	0.558496		0.484512								0.484512
			78	0.514027		0.445933								0.445933
			79	0.542621		0.47074								0.47074
			80	0.567667		0.492468								0.492468
	Stress,DS, W+V		69	0.846872		0.734687										0.734687
			70	0.899639		0.780464										0.780464
			71	0.557246		0.483428										0.483428
			72	1.0518		0.912465										0.912465
	Stress,DS, W+R		73	0.943081		0.818151									0.818151
			74	0.612798		0.53162									0.53162
			75	0.920864		0.798877									0.798877
			76	0.543691		0.471668									0.471668
3. set of blots
					average	fold change
	CTR,DS, V+V		49	3.27271	2.6346	1.2422		1.2422
			50	2.9263		1.11072		1.11072
			51	3.18985		1.21075		1.21075
			52	1.14957		0.436333		0.436333
	CTR,DS, R+V		61	1.4845		0.56346			0.56346
			62	2.23615		0.84876			0.84876
			63	2.05076		0.778396			0.778396
			64	1.27346		0.483359			0.483359
	CTR,DS,W+V		53	1.64074		0.622764				0.622764
			54	3.39227		1.28758				1.28758
			55	0.917727		0.348336				0.348336
			56	1.29799		0.492671				0.492671
	CTR,DS, W+R		57	2.15485		0.817901					0.817901
			58	2.95083		1.12003					1.12003
			59	1.53452		0.582449					0.582449
			60	3.35813		1.27462					1.27462
	Stress, DS, V+V		65	1.25501		0.476356							0.476356
			66	2.2287		0.845932							0.845932
			67	0.672704		0.255334							0.255334
			68	0.45399		0.172318							0.172318
	Stress, DS, R+V		77	1.63351		0.620022								0.620022
			78	0.771269		0.292746								0.292746
			79	0.397255		0.150783								0.150783
			80	0.471267		0.178876								0.178876		0.306992
	Stress,DS, W+V		69	0.808803		0.306992
			70													0.171902
			71	0.452894		0.171902										0.255718
			72	0.673715		0.255718
	Stress,DS, W+R		73	0.894213		0.339411									0.339411
			74	0.769246		0.291978									0.291978
			75	1.04768		0.397661									0.397661
			76	0.40665		0.15435									0.15435
4. set of blots
acetylated tubulin/ßActin
					average	fold change
	CTR,DS, V+V		49	2.81949	1.94699	1.44813		1.44813
			50	1.99258		1.02341		1.02341
			51
			52	1.0289		0.528458		0.528458
	CTR,DS, R+V		61	2.14859		1.10355			1.10355
			62	3.19943		1.64327			1.64327
			63	2.90061		1.48979			1.48979
			64	1.76608		0.907081			0.907081
	CTR,DS,W+V		53	1.90372		0.977777				0.977777
			54	2.26822		1.16499				1.16499
			55	1.16792		0.599858				0.599858
			56	2.33708		1.20036				1.20036
	CTR,DS, W+R		57	1.41547		0.727002					0.727002
			58
			59	1.71784		0.882306					0.882306
			60
	Stress, DS, V+V		65	1.71874		0.882766							0.882766
			66
			67
			68	0.761701		0.39122							0.39122
	Stress, DS, R+V		77	0.821274		0.421817								0.421817
			78	0.866936		0.44527								0.44527
			79	0.365405		0.187677								0.187677
			80	0.541787		0.278269								0.278269
	Stress,DS, W+V		69	0.687333		0.353023										0.353023
			70
			71	0.441535		0.226778										0.226778
			72	0.567021		0.291229										0.291229
	Stress,DS, W+R		73
			74	1.2635		0.648952									0.648952
			75	0.555597		0.285362									0.285362
			76
																												0.476356
																												0.845932
																												0.255334
																												0.172318
																													0.620022
																													0.292746
																													0.150783
																													0.178876
																															0.306992
																															0.171902
																															0.255718
																														0.339411
																														0.291978
																														0.397661
																														0.15435
																												0.882766
																												0.39122
																													0.421817
																													0.44527
																													0.187677
																													0.278269
																															0.353023
																															0.226778
																															0.291229
																														0.648952
																														0.285362
												Mittelwert			1	1.11188	0.910619	1.24651
												Stabw			0.285828	0.439002
												tTest
												tTest zu CTR V+V				0.212961	0.240791	0.103248										0.00660358	6.3117e-07	0.000478873	0.000182071
																													***	***	***

## Sheet: CRB
1. set of blots																		averages
			acetylTubulin/ßAktin							fold changes								CTR, V+V	CTR, R+V	CTR, W+V	CTR, W+R		Stress, V+V	Stress, R+V	Stress, W+V	Stress. W+R
			probe no		average	fold change		CTR, V+V	CTR, R+V	CTR, W+V	CTR, W+R		Stress, V+V	Stress, R+V	Stress, W+V	Stress. W+R	81	1.0999
	CTR, V+V		81	1.56282	1.34568	1.16137		1.16137									82	1.11179
			82	1.12853		0.838634		0.838634									83	0.761424
			83														84	0.973961
			84														93		0.493595
	CTR, R+V		93	0.713348		0.530104			0.530104								94		0.365862
			94	0.434127		0.322609			0.322609								95		0.379195
			95														96		0.649058
			96	0.900582		0.669242			0.669242								85			0.605125
	CTR, W+V		85	0.930054		0.691143				0.691143							86			0.585954
			86	0.958618		0.712369				0.712369							87			0.644149
			87	0.892		0.662864				0.662864							88			0.608802
			88	0.75892		0.56397				0.56397							89				0.605057
	CTR, W+R		89	0.806007		0.598961					0.598961						90				0.606632
			90	0.830171		0.616917					0.616917						91				0.62554
			91	0.548295		0.40745					0.40745						92				0.843631
			92														97						1.03554
	Stress, V+V		97														98						1.12333
			98	0.867789		0.644873							0.644873				99						1.40316
			99	2.95468		2.19569							2.19569				100						1.28788
			100	2.03417		1.51164							1.51164				109							0.588864
	Stress, R+V		109	0.792421		0.588864								0.588864			110							1.11514
			110	1.04972		0.780068								0.780068			111							1.44527
			111	2.82045		2.09593								2.09593			112							1.483
			112	2.95563		2.19639								2.19639			101								0.91658
	Stress, W+V		101	0.635716		0.472414									0.472414		102								1.02853
			102	1.06053		0.788104									0.788104		103								0.953341
			103	1.59593		1.18597									1.18597		104								1.22802
			104	2.22364		1.65243									1.65243		105									1.24444
	Stress. W+R		105	1.16978		0.869288										0.869288	106									1.51232
			106	1.25247		0.930737										0.930737	107									1.31939
			107	1.61342		1.19897										1.19897	108									1.1208
			108	1.0246		0.761405										0.761405
																	t-test	to CTR, V+V	0.00264013	0.00381168	0.0193408		0.0989762
																			**	**	*
2. set of blots																							to Stress, V+V	0.815127	0.144162	0.483403
			acetylTub/ßaktin
					average	fold change
	CTR, V+V		81	1.02728	0.9538	1.07704		1.07704
			82	0.823722		0.863622		0.863622
			83	0.748069		0.784304		0.784304
			84	1.21613		1.27503		1.27503
	CTR, R+V		93	0.435969		0.457086			0.457086
			94	0.390215		0.409116			0.409116
			95	0.361676		0.379195			0.379195
			96	0.59982		0.628873			0.628873
	CTR, W+V		85	0.495125		0.519107				0.519107
			86	0.438308		0.459538				0.459538
			87	0.596539		0.625434				0.625434
			88	0.623436		0.653633				0.653633
	CTR, W+R		89	0.582918		0.611153					0.611153
			90	0.568795		0.596346					0.596346
			91	0.550011		0.576652					0.576652
			92	0.804655		0.843631					0.843631
	Stress, V+V		97
			98
			99	1.27356		1.33525							1.33525
			100	1.15409		1.20999							1.20999
	Stress, R+V		109
			110	1.38321		1.45021								1.45021
			111	0.757889		0.794599								0.794599
			112	0.734053		0.769609								0.769609
	Stress, W+V		101	1.29788		1.36075									1.36075
			102	1.21033		1.26895									1.26895
			103	0.687412		0.720709									0.720709
			104	0.76649		0.803617									0.803617
	Stress. W+R		105	1.54477		1.6196										1.6196
			106	1.99717		2.09391										2.09391
			107	1.3733		1.43981										1.43981
			108	1.4118		1.48019										1.48019
3.set of blots							81	0.931311				97	0.893674
							82	0.920043				98	2.01764
							83	0.740908				99	1.12122
							84	1.40774				100	1.41768
4. set of blots							81	1.15687				97	0.416533
							82	1.93396				98	0.43912
							83	0.443692				99	1.17074
							84	0.465481				100	1.15999
5. set of blots							81	1.17291				97	1.79643
							82	1.00271				98	1.39168
							83	1.07679				99	1.19292
							84	0.747589				100	1.1401
